# Supplementary material for: Enhancing Cellular Homeostasis: Targeted Botanical Compounds Boost Cellular Health Functions in Normal and Premature Aging Fibroblasts
Source: Biomolecules. 2024 Oct 16;14(10):1310. doi: 10.3390/biom14101310 (PMC11506649; doi:10.3390/biom14101310)
Supplement: Supplementary file 1 [file biomolecules-14-01310-s001.zip]

Archive with 1 entries (1 files):
- biomolecules-3190250-supplementary.pdf
